# Supplementary material for: WHO guidelines on physical activity, sedentary behaviour, and sleep for children under 5: a qualitative study of Mongolian stakeholder perceptions
Source: Health Policy Plan. 2026 Mar 17;41(5):809–20. doi: 10.1093/heapol/czag037 (PMC13187624; doi:10.1093/heapol/czag037)
Supplement: czag037_Supplementary_Data [file czag037_supplementary_data.zip]

Archive with 3 entries (3 files):
- Supplementary File 1. Mongolian version of the guidelines.docx
- Supplementary File 2. Interview guides.docx
- Supplementary File 3. COREQ 32-item checklist.docx
